# Supplementary material for: Motion-Based Extrinsic Sensor-to-Sensor Calibration: Effect of Reference Frame Selection for New and Existing Methods
Source: Sensors (Basel). 2023 Apr 4;23(7):3740. doi: 10.3390/s23073740 (PMC10098754; doi:10.3390/s23073740)
Supplement: Supplementary file 1 [file sensors-23-03740-s001.zip]

Archive with 1 entries (1 files):
- sensors-2288421-supplementary.pdf
